# Supplementary material for: Insights into the evolution of symbiosis gene copy number and distribution from a chromosome-scale Lotus japonicus Gifu genome sequence
Source: DNA Res. 2020 Jul 13;27(3):dsaa015. doi: 10.1093/dnares/dsaa015 (PMC7508351; doi:10.1093/dnares/dsaa015)
Supplement: dsaa015_Supplementary_Data [file dsaa015_supplementary_data.zip]

Archive with 7 entries (7 files):
- Suppl_file_3_Dropbox.txt
- Suppl_file_4.txt.tar.gz
- Suppl_file_5.txt.tar.gz
- Suppl_file_6.txt.tar.gz
- 20200629_Gifu_genome_suppl.docx
- Suppl_file_1.xlsx
- Suppl_file_2_Dropbox.txt
