# Supplementary material for: Insights into the evolution of symbiosis gene copy number and distribution from a chromosome-scale Lotus japonicus Gifu genome sequence
Source: DNA Res. 2020 Jul 13;27(3):dsaa015. doi: 10.1093/dnares/dsaa015 (PMC7508351; doi:10.1093/dnares/dsaa015)
Supplement: dsaa015_Supplementary_Data [file dsaa015_supplementary_data.zip › Suppl_file_3_Dropbox.txt]

This file was too large to upload. It can be found here: https://www.dropbox.com/s/i18mdsmg9f85vmt/Suppl_file_3.tar.gz?dl=0
